# Supplementary material for: Fresh Food Consumption Increases Microbiome Diversity and Promotes Changes in Bacteria Composition on the Skin of Pet Dogs Compared to Dry Foods
Source: Animals (Basel). 2022 Jul 22;12(15):1881. doi: 10.3390/ani12151881 (PMC9329806; doi:10.3390/ani12151881)
Supplement: Supplementary file 1 [file animals-12-01881-s001.zip]

Archive with 1 entries (1 files):
- animals-1619832-supplementary.pdf
